# Supplementary material for: 3,3′-(Ethane-1,2-di­yl)bis­(3,4-dihydro-2H-1,3-benzoxazine)
Source: Acta Crystallogr Sect E Struct Rep Online. 2011 Dec 17;68(Pt 1):o148. doi: 10.1107/S1600536811053530 (PMC3254492; doi:10.1107/S1600536811053530)
Supplement: Supplementary file 1 [file e-68-0o148-sup1.cif]

##############################################################################
#                                                                            #
# This CIF contains the data in a paper accepted for publication in          #
# Acta Crystallographica Section E. It conforms to the requirements of       #
# Notes for Authors for Acta Crystallographica Section E, and has been       #
# peer reviewed under the auspices of the IUCr Commission on Journals.       #
#                                                                            #
# Full details of the Crystallographic Information File format               #
# are given in the paper "The Crystallographic Information File (CIF):       #
# a New Standard Archive File for Crystallography" by S. R. Hall, F. H.      #
# Allen and I. D. Brown [Acta Cryst. (1991), A47, 655-685].                  #
#                                                                            #
# The current version of the core CIF dictionary is obtainable from          #
# ftp://ftp.iucr.org/pub/cif_core.dic.                                       #
#                                                                            #
# Software is freely available for graphical display of the structure(s)     #
# in this CIF. For information consult the CIF software page                 #
# http://www.iucr.org/resources/cif/software.                                #
#                                                                            #
# This file may be used for bona fide research purposes within the           #
# scientific community so long as proper attribution is given to the journal # 
# article from which it was obtained.                                        #
#                                                                            #
##############################################################################
data_global
_audit_creation_method     'Jana2006 Version : 24/11/2011'
_journal_date_recd_electronic     2011-12-09
_journal_date_accepted     2011-12-12
_journal_name_full     'Acta Crystallographica, Section E'
_journal_year     2012
_journal_volume     68
_journal_issue      1
_journal_page_first     o148
_journal_page_last     o148
_journal_paper_category     QO
_journal_paper_doi     10.1107/S1600536811053530
_journal_coeditor_code     BT5748
_publ_contact_author_name     'Augusto Rivera'
_publ_contact_author_address
;
Departamento de Qu\'imica, Universidad Nacional de Colombia,
Ciudad Universitaria, Bogot\'a, Colombia
;
_publ_contact_author_email     ariverau@unal.edu.co
_publ_contact_author_fax     '57-1-3165220'
_publ_contact_author_phone     '57-1-3165000'
_publ_section_title
;
3,3'-(Ethane-1,2-diyl)bis(3,4-dihydro-2<i>H</i>-1,3-benzoxazine)
;
loop_
    _publ_author_name
    _publ_author_footnote
    _publ_author_address
    'Rivera, Augusto' .
;
Departamento de Qu\'imica, Universidad Nacional de Colombia,
Ciudad Universitaria, Bogot\'a, Colombia
;
    'Camacho, Jairo' .
;
Departamento de Qu\'imica, Universidad Nacional de Colombia,
Ciudad Universitaria, Bogot\'a, Colombia
;
    'R\'ios-Motta, Jaime' .
;
Departamento de Qu\'imica, Universidad Nacional de Colombia,
Ciudad Universitaria, Bogot\'a, Colombia
;
    'Fejfarov\'a, Karla' .
;
Institute of Physics ASCR, v.v.i.,
Na Slovance 2
182 21 Praha 8
Czech Republic
;
    'Du\<sek, Michal' .
;
Institute of Physics ASCR, v.v.i.,
Na Slovance 2
182 21 Praha 8
Czech Republic
;
data_I
_chemical_name_systematic
;
3,3'-(Ethane-1,2-diyl)bis(3,4-dihydro-2<i>H</i>-1,3-benzoxazine)
;
_chemical_name_common     ?
_chemical_formula_moiety     'C18 H20 N2 O2'
_chemical_formula_sum     'C18 H20 N2 O2'
_chemical_formula_structural     ?
_chemical_formula_analytical     ?
_chemical_formula_iupac     'C18 H20 N2 O2'
_chemical_formula_weight     296.4
_chemical_melting_point     ?
_symmetry_cell_setting     monoclinic
_symmetry_space_group_name_H-M     'P 21'
_symmetry_space_group_name_Hall     'P 2yb'
loop_
    _symmetry_equiv_pos_site_id
    _symmetry_equiv_pos_as_xyz
    1 x,y,z
    2 -x,y+1/2,-z
_cell_length_a     10.868(2)
_cell_length_b     5.1693(13)
_cell_length_c     13.327(3)
_cell_angle_alpha     90
_cell_angle_beta     102.623(18)
_cell_angle_gamma     90
_cell_volume     730.6(3)
_cell_formula_units_Z     2
_cell_measurement_reflns_used     1061
_cell_measurement_theta_min     3.39
_cell_measurement_theta_max     65.49
_cell_measurement_temperature     120
_cell_special_details     ?
_exptl_crystal_description     needle
_exptl_crystal_colour     colourless
_exptl_crystal_size_max     0.971
_exptl_crystal_size_mid     0.101
_exptl_crystal_size_min     0.039
_exptl_crystal_density_diffrn     1.3467
_exptl_crystal_density_meas     ?
_exptl_crystal_density_method     'not measured'
_exptl_crystal_F_000     316
_exptl_absorpt_coefficient_mu     0.708
_exptl_absorpt_correction_type     multi-scan
_exptl_absorpt_process_details
;
(CrysAlis PRO; Agilent, 2010)
;
_exptl_absorpt_correction_T_min     0.77
_exptl_absorpt_correction_T_max     1
_exptl_special_details
;
CrysAlisPro (Agilent, 2010)
Empirical absorption correction using spherical harmonics,
 implemented in SCALE3 ABSPACK scaling algorithm.
;
_diffrn_ambient_temperature     120
_diffrn_radiation_type     'Cu K\a'
_diffrn_radiation_wavelength     1.5418
_diffrn_radiation_source     'Enhance Ultra (Cu) X-ray Source'
_diffrn_radiation_monochromator     'mirror'
_diffrn_measurement_device_type
      'Agilent Xcalibur diffractometer with an Atlas (Gemini ultra Cu) detector'
_diffrn_measurement_device     'four-cycle diffractometer'
_diffrn_measurement_method     'Rotation method data acquisition using \w scans'
_diffrn_detector_area_resol_mean     10.3784
_diffrn_reflns_number     2799
_diffrn_reflns_av_R_equivalents     0.0788
_diffrn_reflns_av_sigmaI/netI     0.0926
_diffrn_reflns_theta_min     3.4
_diffrn_reflns_theta_max     65.71
_diffrn_reflns_theta_full     63.48
_diffrn_measured_fraction_theta_max     0.95
_diffrn_measured_fraction_theta_full     0.98
_diffrn_reflns_limit_h_min     -12
_diffrn_reflns_limit_h_max     9
_diffrn_reflns_limit_k_min     -4
_diffrn_reflns_limit_k_max     5
_diffrn_reflns_limit_l_min     -15
_diffrn_reflns_limit_l_max     15
_diffrn_reflns_reduction_process
;
Integration of the CCD images was done by program CrysAlisPro
(Agilent Technologies, 2010). The same program was used for indexing of the
crystal shape and absorption correction.
;
_diffrn_standards_number     0
_diffrn_standards_interval_count     ?
_diffrn_standards_interval_time     ?
_diffrn_standards_decay_%     .
loop_
    _diffrn_standard_refln_index_h
    _diffrn_standard_refln_index_k
    _diffrn_standard_refln_index_l
    ? ? ?
_refine_special_details
;
The refinement was carried out against all reflections. The conventional
<i>R</i>-factor is always based on <i>F</i>. The goodness of fit as well as
the weighted <i>R</i>-factor are based on <i>F</i> and <i>F</i>^2^ for
refinement carried out on <i>F</i> and <i>F</i>^2^, respectively. The
threshold expression is used only for calculating <i>R</i>-factors <i>etc</i>.
and it is not relevant to the choice of reflections for refinement.
The program used for refinement, Jana2006, uses the weighting scheme based on
the experimental expectations, see _refine_ls_weighting_details, that does not
force <i>S</i> to be one. Therefore the values of <i>S</i> are usually larger
than the ones from the <i>SHELX</i> program.
;
_reflns_number_total     1341
_reflns_number_gt     785
_reflns_threshold_expression     I>3\s(I)
_refine_ls_structure_factor_coef     Fsqd
_refine_ls_R_factor_all     0.1055
_refine_ls_R_factor_gt     0.0670
_refine_ls_wR_factor_gt     0.1503
_refine_ls_wR_factor_ref     0.1706
_refine_ls_goodness_of_fit_ref     1.38
_refine_ls_restrained_S_all     ?
_refine_ls_number_reflns     1341
_refine_ls_number_parameters     199
_refine_ls_number_restraints     0
_refine_ls_number_constraints     81
_refine_ls_hydrogen_treatment     constr
_refine_ls_weighting_scheme     sigma
_refine_ls_weighting_details     'w=1/[\s^2^(I)+0.0016I^2^]'
_refine_ls_shift/su_max     0.0039
_refine_ls_shift/su_mean     0.0006
_refine_diff_density_max     0.28
_refine_diff_density_min     -0.25
_refine_ls_extinction_method     'none'
_refine_ls_extinction_coef     ?
_refine_ls_abs_structure_details     ?
_refine_ls_abs_structure_Flack     ?
_refine_ls_abs_structure_Rogers     ?
loop_
    _atom_type_symbol
    _atom_type_scat_dispersion_real
    _atom_type_scat_dispersion_imag
    _atom_type_scat_source
    C 0.0181 0.0091 'International Tables Vol C tables 4.2.6.8 and 6.1.1.1'
    H 0.0000 0.0000 'International Tables Vol C tables 4.2.6.8 and 6.1.1.1'
    N 0.0311 0.0180 'International Tables Vol C tables 4.2.6.8 and 6.1.1.1'
    O 0.0492 0.0322 'International Tables Vol C tables 4.2.6.8 and 6.1.1.1'
_computing_data_collection     'CrysAlis PRO (Agilent, 2010)'
_computing_cell_refinement     'CrysAlis PRO (Agilent, 2010)'
_computing_data_reduction     'CrysAlis PRO (Agilent, 2010)'
_computing_structure_solution     'SIR2002 (Burla <i>et al.</i>, 2003)'
_computing_structure_refinement
                                 'JANA2006 (Pet\<r\'i\<cek <i>et al.</i>, 2006)'
_computing_molecular_graphics     'DIAMOND (Brandenburg & Putz, 2005)'
_computing_publication_material
                                 'JANA2006 (Pet\<r\'i\<cek <i>et al.</i>, 2006)'
loop_
    _atom_site_type_symbol
    _atom_site_label
    _atom_site_fract_x
    _atom_site_fract_y
    _atom_site_fract_z
    _atom_site_U_iso_or_equiv
    _atom_site_adp_type
    _atom_site_calc_flag
    _atom_site_refinement_flags
    _atom_site_occupancy
    _atom_site_symmetry_multiplicity
    _atom_site_disorder_assembly
    _atom_site_disorder_group
    C C1 0.9998(6) 0.619(2) 0.7044(5) 0.038(2) Uani d . 1 2 . .
    N N1 1.0853(5) 0.4006(19) 0.7006(4) 0.040(2) Uani d . 1 2 . .
    C C2 1.2051(7) 0.420(2) 0.7681(6) 0.049(3) Uani d . 1 2 . .
    O O1 1.2790(5) 0.6444(18) 0.7528(4) 0.0482(19) Uani d . 1 2 . .
    C C3 1.2853(7) 0.677(2) 0.6506(5) 0.039(3) Uani d . 1 2 . .
    C C4 1.3740(7) 0.854(2) 0.6314(6) 0.050(3) Uani d . 1 2 . .
    C C5 1.3841(7) 0.898(2) 0.5301(6) 0.051(3) Uani d . 1 2 . .
    C C6 1.3057(7) 0.766(2) 0.4522(6) 0.049(3) Uani d . 1 2 . .
    C C7 1.2171(7) 0.595(2) 0.4717(6) 0.046(3) Uani d . 1 2 . .
    C C8 1.2051(7) 0.549(2) 0.5724(5) 0.036(2) Uani d . 1 2 . .
    C C9 1.1083(7) 0.361(2) 0.5963(5) 0.040(3) Uani d . 1 2 . .
    C C10 0.9615(6) 0.630(2) 0.8071(5) 0.039(2) Uani d . 1 2 . .
    N N2 0.8679(5) 0.8366(19) 0.8073(4) 0.036(2) Uani d . 1 2 . .
    C C11 0.8763(7) 0.948(2) 0.9069(5) 0.039(3) Uani d . 1 2 . .
    O O2 0.8508(4) 0.7615(18) 0.9838(3) 0.0389(16) Uani d . 1 2 . .
    C C12 0.7491(7) 0.605(2) 0.9472(5) 0.036(2) Uani d . 1 2 . .
    C C13 0.7116(6) 0.445(2) 1.0211(5) 0.037(2) Uani d . 1 2 . .
    C C14 0.6127(7) 0.273(2) 0.9901(6) 0.043(3) Uani d . 1 2 . .
    C C15 0.5531(7) 0.262(2) 0.8873(5) 0.039(2) Uani d . 1 2 . .
    C C16 0.5905(6) 0.416(2) 0.8150(5) 0.040(3) Uani d . 1 2 . .
    C C17 0.6897(6) 0.589(2) 0.8434(5) 0.033(2) Uani d . 1 2 . .
    C C18 0.7386(6) 0.756(2) 0.7673(5) 0.035(2) Uani d . 1 2 . .
    H H1a 0.925907 0.601938 0.65019 0.0451 Uiso calc R 1 2 . .
    H H1b 1.040864 0.777887 0.693451 0.0451 Uiso calc R 1 2 . .
    H H2a 1.252659 0.265585 0.763506 0.0584 Uiso calc R 1 2 . .
    H H2b 1.195273 0.416764 0.837985 0.0584 Uiso calc R 1 2 . .
    H H4 1.427396 0.94568 0.687131 0.0595 Uiso calc R 1 2 . .
    H H5 1.444994 1.018264 0.5152 0.0611 Uiso calc R 1 2 . .
    H H6 1.313009 0.793375 0.382469 0.0593 Uiso calc R 1 2 . .
    H H7 1.163036 0.505915 0.415763 0.0546 Uiso calc R 1 2 . .
    H H9a 1.030594 0.380027 0.546277 0.0478 Uiso calc R 1 2 . .
    H H9b 1.136814 0.186835 0.590176 0.0478 Uiso calc R 1 2 . .
    H H10a 0.926386 0.466841 0.820454 0.0473 Uiso calc R 1 2 . .
    H H10b 1.034626 0.662279 0.860732 0.0473 Uiso calc R 1 2 . .
    H H11a 0.958427 1.021981 0.930714 0.0474 Uiso calc R 1 2 . .
    H H11b 0.818703 1.090401 0.901728 0.0474 Uiso calc R 1 2 . .
    H H13 0.754437 0.454456 1.092073 0.0449 Uiso calc R 1 2 . .
    H H14 0.585732 0.163708 1.039393 0.0519 Uiso calc R 1 2 . .
    H H15 0.484253 0.143471 0.865763 0.0472 Uiso calc R 1 2 . .
    H H16 0.547427 0.403116 0.744117 0.0481 Uiso calc R 1 2 . .
    H H18a 0.733488 0.661676 0.70447 0.0422 Uiso calc R 1 2 . .
    H H18b 0.685945 0.905848 0.750886 0.0422 Uiso calc R 1 2 . .
loop_
    _atom_site_aniso_label
    _atom_site_aniso_U_11
    _atom_site_aniso_U_22
    _atom_site_aniso_U_33
    _atom_site_aniso_U_12
    _atom_site_aniso_U_13
    _atom_site_aniso_U_23
    _atom_site_aniso_type_symbol
    C1 0.041(4) 0.046(4) 0.027(3) 0.005(4) 0.010(3) 0.005(3) C
    N1 0.042(3) 0.041(3) 0.038(4) 0.008(3) 0.012(3) 0.002(3) N
    C2 0.058(5) 0.053(5) 0.037(4) 0.011(5) 0.013(4) 0.010(4) C
    O1 0.049(3) 0.064(3) 0.029(3) 0.002(3) 0.003(2) -0.004(3) O
    C3 0.044(5) 0.044(4) 0.029(4) -0.002(4) 0.008(3) -0.001(3) C
    C4 0.039(4) 0.050(5) 0.059(6) -0.001(4) 0.009(4) -0.017(4) C
    C5 0.053(5) 0.035(4) 0.068(6) -0.005(4) 0.022(4) -0.006(4) C
    C6 0.060(5) 0.040(4) 0.053(5) 0.003(5) 0.023(4) 0.004(4) C
    C7 0.054(5) 0.040(4) 0.043(4) 0.002(4) 0.010(4) -0.001(4) C
    C8 0.045(4) 0.034(4) 0.028(4) 0.004(4) 0.009(3) -0.002(3) C
    C9 0.047(5) 0.035(4) 0.040(4) -0.002(3) 0.014(3) -0.004(3) C
    C10 0.048(4) 0.044(4) 0.025(4) 0.006(4) 0.006(3) 0.003(3) C
    N2 0.036(3) 0.041(3) 0.033(4) 0.003(3) 0.010(3) 0.002(3) N
    C11 0.042(4) 0.034(4) 0.042(4) -0.003(4) 0.008(3) 0.004(3) C
    O2 0.046(3) 0.036(2) 0.032(3) -0.008(3) 0.004(2) -0.001(2) O
    C12 0.039(4) 0.033(4) 0.035(4) 0.000(4) 0.009(3) -0.001(3) C
    C13 0.043(4) 0.046(4) 0.024(4) 0.003(4) 0.011(3) -0.003(3) C
    C14 0.050(5) 0.041(4) 0.041(4) -0.001(4) 0.016(3) -0.004(4) C
    C15 0.044(4) 0.035(4) 0.039(4) -0.004(4) 0.008(3) -0.001(3) C
    C16 0.043(4) 0.042(4) 0.035(4) 0.004(4) 0.008(3) -0.004(3) C
    C17 0.038(4) 0.039(4) 0.022(3) 0.003(4) 0.005(3) -0.007(3) C
    C18 0.046(4) 0.030(3) 0.028(4) 0.008(4) 0.006(3) 0.006(3) C
loop_
    _geom_bond_atom_site_label_1
    _geom_bond_atom_site_label_2
    _geom_bond_site_symmetry_1
    _geom_bond_site_symmetry_2
    _geom_bond_distance
    _geom_bond_publ_flag
    C1 N1 . . 1.471(13) ?
    C1 C10 . . 1.516(10) ?
    C1 H1a . . 0.96 ?
    C1 H1b . . 0.96 ?
    N1 C2 . . 1.416(9) ?
    N1 C9 . . 1.480(10) ?
    C2 O1 . . 1.451(13) ?
    C2 H2a . . 0.96 ?
    C2 H2b . . 0.96 ?
    O1 C3 . . 1.388(9) ?
    C3 C4 . . 1.394(13) ?
    C3 C8 . . 1.373(11) ?
    C4 C5 . . 1.397(12) ?
    C4 H4 . . 0.96 ?
    C5 C6 . . 1.373(12) ?
    C5 H5 . . 0.96 ?
    C6 C7 . . 1.373(13) ?
    C6 H6 . . 0.96 ?
    C7 C8 . . 1.397(11) ?
    C7 H7 . . 0.96 ?
    C8 C9 . . 1.518(13) ?
    C9 H9a . . 0.96 ?
    C9 H9b . . 0.96 ?
    C10 N2 . . 1.474(12) ?
    C10 H10a . . 0.96 ?
    C10 H10b . . 0.96 ?
    N2 C11 . . 1.431(10) ?
    N2 C18 . . 1.450(9) ?
    C11 O2 . . 1.475(11) ?
    C11 H11a . . 0.96 ?
    C11 H11b . . 0.96 ?
    O2 C12 . . 1.370(10) ?
    C12 C13 . . 1.415(12) ?
    C12 C17 . . 1.395(9) ?
    C13 C14 . . 1.386(12) ?
    C13 H13 . . 0.96 ?
    C14 C15 . . 1.383(9) ?
    C14 H14 . . 0.96 ?
    C15 C16 . . 1.378(12) ?
    C15 H15 . . 0.96 ?
    C16 C17 . . 1.390(12) ?
    C16 H16 . . 0.96 ?
    C17 C18 . . 1.514(12) ?
    C18 H18a . . 0.96 ?
    C18 H18b . . 0.96 ?
loop_
    _geom_angle_atom_site_label_1
    _geom_angle_atom_site_label_2
    _geom_angle_atom_site_label_3
    _geom_angle_site_symmetry_1
    _geom_angle_site_symmetry_2
    _geom_angle_site_symmetry_3
    _geom_angle
    _geom_angle_publ_flag
    N1 C1 C10 . . . 111.1(7) ?
    N1 C1 H1a . . . 109.4711 ?
    N1 C1 H1b . . . 109.4709 ?
    C10 C1 H1a . . . 109.4717 ?
    C10 C1 H1b . . . 109.4713 ?
    H1a C1 H1b . . . 107.7691 ?
    C1 N1 C2 . . . 115.1(8) ?
    C1 N1 C9 . . . 112.2(6) ?
    C2 N1 C9 . . . 106.6(6) ?
    N1 C2 O1 . . . 115.3(7) ?
    N1 C2 H2a . . . 109.4712 ?
    N1 C2 H2b . . . 109.4708 ?
    O1 C2 H2a . . . 109.4715 ?
    O1 C2 H2b . . . 109.4712 ?
    H2a C2 H2b . . . 102.9256 ?
    C2 O1 C3 . . . 112.5(7) ?
    O1 C3 C4 . . . 116.4(7) ?
    O1 C3 C8 . . . 121.8(8) ?
    C4 C3 C8 . . . 121.8(7) ?
    C3 C4 C5 . . . 119.1(8) ?
    C3 C4 H4 . . . 120.4314 ?
    C5 C4 H4 . . . 120.4309 ?
    C4 C5 C6 . . . 119.0(9) ?
    C4 C5 H5 . . . 120.5111 ?
    C6 C5 H5 . . . 120.5112 ?
    C5 C6 C7 . . . 121.4(8) ?
    C5 C6 H6 . . . 119.2825 ?
    C7 C6 H6 . . . 119.2824 ?
    C6 C7 C8 . . . 120.5(7) ?
    C6 C7 H7 . . . 119.7553 ?
    C8 C7 H7 . . . 119.7559 ?
    C3 C8 C7 . . . 118.1(8) ?
    C3 C8 C9 . . . 120.3(7) ?
    C7 C8 C9 . . . 121.6(7) ?
    N1 C9 C8 . . . 112.0(7) ?
    N1 C9 H9a . . . 109.4708 ?
    N1 C9 H9b . . . 109.4706 ?
    C8 C9 H9a . . . 109.4711 ?
    C8 C9 H9b . . . 109.4722 ?
    H9a C9 H9b . . . 106.8364 ?
    C1 C10 N2 . . . 110.8(7) ?
    C1 C10 H10a . . . 109.4713 ?
    C1 C10 H10b . . . 109.4708 ?
    N2 C10 H10a . . . 109.4714 ?
    N2 C10 H10b . . . 109.4714 ?
    H10a C10 H10b . . . 108.1247 ?
    C10 N2 C11 . . . 112.8(6) ?
    C10 N2 C18 . . . 113.9(8) ?
    C11 N2 C18 . . . 108.4(6) ?
    N2 C11 O2 . . . 113.5(8) ?
    N2 C11 H11a . . . 109.4711 ?
    N2 C11 H11b . . . 109.4713 ?
    O2 C11 H11a . . . 109.4716 ?
    O2 C11 H11b . . . 109.4711 ?
    H11a C11 H11b . . . 105.115 ?
    C11 O2 C12 . . . 113.3(5) ?
    O2 C12 C13 . . . 115.5(6) ?
    O2 C12 C17 . . . 123.5(8) ?
    C13 C12 C17 . . . 120.9(8) ?
    C12 C13 C14 . . . 119.4(6) ?
    C12 C13 H13 . . . 120.2967 ?
    C14 C13 H13 . . . 120.2963 ?
    C13 C14 C15 . . . 119.2(8) ?
    C13 C14 H14 . . . 120.4096 ?
    C15 C14 H14 . . . 120.4094 ?
    C14 C15 C16 . . . 121.5(8) ?
    C14 C15 H15 . . . 119.2499 ?
    C16 C15 H15 . . . 119.2504 ?
    C15 C16 C17 . . . 120.8(6) ?
    C15 C16 H16 . . . 119.6195 ?
    C17 C16 H16 . . . 119.6206 ?
    C12 C17 C16 . . . 118.3(8) ?
    C12 C17 C18 . . . 118.4(7) ?
    C16 C17 C18 . . . 123.4(6) ?
    N2 C18 C17 . . . 111.8(5) ?
    N2 C18 H18a . . . 109.4715 ?
    N2 C18 H18b . . . 109.4717 ?
    C17 C18 H18a . . . 109.471 ?
    C17 C18 H18b . . . 109.4706 ?
    H18a C18 H18b . . . 107.0112 ?
loop_
    _geom_torsion_atom_site_label_1
    _geom_torsion_atom_site_label_2
    _geom_torsion_atom_site_label_3
    _geom_torsion_atom_site_label_4
    _geom_torsion_site_symmetry_1
    _geom_torsion_site_symmetry_2
    _geom_torsion_site_symmetry_3
    _geom_torsion_site_symmetry_4
    _geom_torsion
    _geom_torsion_publ_flag
    ? ? ? ? ? ? ? ? ? ?
loop_
    _geom_hbond_atom_site_label_D
    _geom_hbond_atom_site_label_H
    _geom_hbond_atom_site_label_A
    _geom_hbond_site_symmetry_D
    _geom_hbond_site_symmetry_H
    _geom_hbond_site_symmetry_A
    _geom_hbond_distance_DH
    _geom_hbond_distance_HA
    _geom_hbond_distance_DA
    _geom_hbond_angle_DHA
    _geom_hbond_publ_flag
    C11 H11a O2 . . 2_757 0.96 2.47 3.415(10) 168.40 y
    C11 H11b Cg4 . . 1_565 0.96 2.58 3.523(10) 169 y
