# Supplementary material for: 3,3′-(Ethane-1,2-di­yl)bis­(3,4-dihydro-2H-1,3-benzoxazine)
Source: Acta Crystallogr Sect E Struct Rep Online. 2011 Dec 17;68(Pt 1):o148. doi: 10.1107/S1600536811053530 (PMC3254492; doi:10.1107/S1600536811053530)
Supplement: Supplementary file 2 [file e-68-0o148-Isup2.hkl]

#
# h,k,l, Fc-squared, Fo-squared, sigma(Fo-squared) and status flag
#
data_I
_shelx_title                             '   '
_shelx_refln_list_code                   4
_shelx_F_calc_maximum                    92.64
_exptl_crystal_F_000                     316
_reflns_d_resolution_high                0.8458

loop_
 _symmetry_equiv_pos_as_xyz
 'x, y, z'
 '-x, y+1/2, -z'

_cell_length_a                           10.868(2)
_cell_length_b                           5.1693(13)
_cell_length_c                           13.327(3)
_cell_angle_alpha                        90
_cell_angle_beta                         102.623(18)
_cell_angle_gamma                        90

_shelx_F_squared_multiplier              1.000

loop_
 _refln_index_h
 _refln_index_k
 _refln_index_l
 _refln_F_squared_calc
 _refln_F_squared_meas
 _refln_F_squared_sigma
 _refln_observed_status
   1   0   0   379.60   329.60  10.74 o
   2   0   0  2780.83  2692.05  46.08 o
   3   0   0   154.96   162.78  15.79 o
   4   0   0     3.10     0.48   6.47 <
   5   0   0    46.59    30.48  12.44 <
   6   0   0   190.38   233.31  16.05 o
   7   0   0   358.26   393.86  24.91 o
   8   0   0    60.41    55.68   7.81 o
   9   0   0    11.54     5.22   5.35 <
  10   0   0    45.08    46.48   8.86 o
  11   0   0     0.25    -5.06   5.89 <
  12   0   0    45.56    44.29   7.22 o
   1   1   0   293.79   261.31   4.68 o
   2   1   0 10390.20  8582.75 234.40 o
   3   1   0   112.22    82.09   7.43 o
   4   1   0   102.93   101.45  10.01 o
   5   1   0   118.53   134.25  11.37 o
   6   1   0    83.98   107.53  10.97 o
   7   1   0     6.10     7.20   6.00 <
   8   1   0   110.73   126.50  16.81 o
   9   1   0    74.65    67.90  11.08 o
  10   1   0    42.36    37.43   9.25 o
  11   1   0    35.75    50.58  10.07 o
  12   1   0     7.51     8.98   5.20 <
   0   2   0   261.97   268.58   9.39 o
   1   2   0   114.90   122.99   6.03 o
   2   2   0   270.52   332.96  14.10 o
   3   2   0   284.04   259.89  13.54 o
   4   2   0  2027.84  1825.70  52.74 o
   5   2   0    48.35    47.77   6.68 o
   6   2   0    43.85    36.36   6.27 o
   7   2   0   147.94   143.13  10.43 o
   8   2   0    35.10    38.16   9.29 o
   9   2   0    23.71    26.88   9.41 <
  10   2   0    40.17    36.30   6.65 o
  11   2   0     1.95     2.90   5.29 <
   1   3   0    46.25    41.47   3.49 o
   2   3   0    86.29    91.72   6.11 o
   3   3   0   117.18   115.80   6.06 o
   4   3   0   199.87   231.74  15.91 o
   5   3   0    15.24     6.89   4.72 <
   6   3   0   192.26   204.83  21.60 o
   7   3   0    18.39    17.48   3.94 o
   8   3   0    46.99    49.65   6.80 o
   9   3   0     8.44     4.03   7.49 <
  10   3   0     8.17     9.22   5.06 <
   0   4   0   131.46   166.55  11.74 o
   1   4   0    47.80    56.25   5.01 o
   2   4   0    10.43     8.64   2.66 o
   3   4   0    65.09    68.56   7.53 o
   4   4   0     1.83     5.10   7.04 <
   5   4   0    17.49    17.29   8.01 <
   6   4   0    28.76    34.41   8.78 o
   7   4   0    21.61    15.33   7.05 <
   8   4   0     8.59    10.73   5.67 <
   9   4   0     8.83     4.09   4.04 <
   2   5   0    18.69    19.86   6.11 o
   3   5   0    17.28    10.99   6.00 <
   4   5   0     2.40     1.93   5.66 <
   5   5   0     6.57     9.77   5.64 <
   6   5   0     3.70     4.29   4.56 <
   7   5   0     4.61     8.07   4.56 <
 -12   0   1     4.86     6.07   5.03 <
 -11   0   1    56.29    73.31  10.43 o
 -10   0   1     2.37     1.23   5.95 <
  -9   0   1     9.17     9.24   5.87 <
  -8   0   1    94.49    83.71   9.70 o
  -7   0   1   503.22   534.15  18.82 o
  -6   0   1    79.39    90.10  22.77 o
  -5   0   1    89.92   112.76  23.17 o
  -4   0   1    94.20    80.65  16.09 o
  -3   0   1     3.70     4.19   6.94 <
  -2   0   1     0.01     1.14   3.67 <
  -1   0   1    36.94    38.79   2.88 o
   0   0   1   220.31   220.65   8.85 o
   1   0   1     0.02     0.10   2.02 <
   2   0   1    61.40    47.12   8.79 o
   3   0   1   850.79   749.06  31.80 o
   4   0   1     2.41     0.72   5.53 <
   5   0   1    17.86    11.59   8.73 <
   6   0   1    71.31    91.01  10.42 o
   7   0   1   141.52   146.60  15.20 o
   8   0   1     9.48     4.38   5.79 <
   9   0   1   108.70    99.08  10.90 o
  10   0   1   297.78   346.10  18.92 o
  11   0   1     0.00    -2.27   5.49 <
  12   0   1    21.50    17.24   5.23 o
 -12   1   1     2.58    -0.77   4.79 <
 -11   1   1     1.05    -2.12   5.25 <
 -10   1   1    36.82    39.96  10.13 o
  -9   1   1   134.01   148.89  15.00 o
  -8   1   1    53.03    51.55   8.80 o
  -7   1   1    90.48    86.21  13.52 o
  -6   1   1    69.19    71.15   7.02 o
  -5   1   1   258.57   280.16  16.14 o
  -4   1   1   284.29   246.31  12.15 o
  -3   1   1  3780.07  3839.52  74.23 o
  -2   1   1  1030.08  1070.86  20.31 o
  -1   1   1   586.69   629.12  17.91 o
   0   1   1  3738.94  3962.25  28.31 o
   1   1   1  3757.42  3691.91  27.38 o
   2   1   1   128.36   119.24   7.51 o
   3   1   1   108.31    99.94   7.26 o
   4   1   1   731.27   763.11  57.75 o
   5   1   1   464.43   523.11  27.25 o
   6   1   1    44.24    46.98   7.26 o
   7   1   1   197.86   211.29  16.87 o
   8   1   1   239.85   273.17  21.91 o
   9   1   1    31.31    33.32   8.41 o
  10   1   1    38.82    40.32   9.15 o
  11   1   1     6.24    19.33   7.41 <
  12   1   1    29.69    37.77   6.75 o
 -12   2   1     4.44    12.25   4.81 <
 -11   2   1     3.47    -6.40   6.34 <
 -10   2   1    19.75    16.42   6.09 <
  -9   2   1    18.51     5.91   8.19 <
  -8   2   1    23.66    23.60   9.05 <
  -7   2   1     9.97     9.27   3.75 <
  -6   2   1   121.18   117.98   9.95 o
  -5   2   1   404.17   367.61  29.29 o
  -4   2   1   267.26   290.83  27.70 o
  -3   2   1   952.59  1047.86  35.06 o
  -2   2   1   519.16   547.72  14.66 o
  -1   2   1    43.75    49.01   4.14 o
   0   2   1    69.32    70.95   4.82 o
   1   2   1    81.93    85.84   4.69 o
   2   2   1    19.24    21.34   3.69 o
   3   2   1   231.44   206.99  13.56 o
   4   2   1   145.86   147.97  17.46 o
   5   2   1   170.49   166.39   9.36 o
   6   2   1   282.78   293.47  14.33 o
   7   2   1    57.56    56.79   6.91 o
   8   2   1   114.53   135.85  13.56 o
   9   2   1     1.02     5.68   7.60 <
  10   2   1     9.56     7.69   7.27 <
  11   2   1     3.58     5.39   3.87 <
 -10   3   1     4.29     7.07   5.69 <
  -9   3   1     4.74     8.76   4.15 <
  -8   3   1    30.73    30.24   4.75 o
  -7   3   1   136.34   133.76   7.61 o
  -6   3   1    10.26    16.11   4.69 o
  -5   3   1   150.18   132.13  18.93 o
  -4   3   1   225.43   221.02  14.65 o
  -3   3   1   139.46   162.09  10.55 o
  -2   3   1   118.50   119.30   6.60 o
  -1   3   1    94.45   105.77   5.82 o
   0   3   1   143.78   153.07   6.45 o
   1   3   1    12.99    12.33   2.27 o
   2   3   1    46.96    44.19   3.90 o
   3   3   1   220.41   235.93   9.05 o
   4   3   1   199.15   178.92  18.83 o
   5   3   1     7.89    10.88   4.33 <
   6   3   1   320.79   351.09  28.47 o
   7   3   1     8.65    15.04   4.57 o
   8   3   1    36.77    40.63   4.73 o
   9   3   1    14.73     6.27   3.92 <
  10   3   1     9.99     2.66   4.05 <
  -9   4   1    11.50    17.43   5.63 o
  -8   4   1     8.00    18.37   6.80 <
  -7   4   1    16.72    21.72   8.07 <
  -6   4   1    31.02    40.48   9.67 o
  -5   4   1    29.33    26.86   8.46 o
  -4   4   1    57.98    55.57   6.48 o
  -3   4   1    26.03    23.83   4.51 o
  -2   4   1    29.44    27.93   5.08 o
  -1   4   1    68.26    70.56   7.80 o
   0   4   1   103.81   109.79   8.83 o
   1   4   1   135.02   134.18   7.15 o
   2   4   1    24.82    27.15   4.72 o
   3   4   1    55.01    33.54  14.35 <
   4   4   1   122.80   137.54  11.17 o
   5   4   1     6.37     2.93   7.41 <
   6   4   1    20.75    32.38   8.60 o
   7   4   1    11.19    17.20   6.84 <
   8   4   1    22.87    21.03   6.00 o
  -7   5   1     6.68     8.42   4.93 <
  -6   5   1     1.13     1.03   5.31 <
  -5   5   1     4.67     3.69   5.51 <
  -4   5   1     1.44     5.39   5.92 <
  -3   5   1    21.86    13.26   5.78 <
  -2   5   1   113.72   112.08  10.84 o
   1   5   1    79.87    86.04   8.85 o
   2   5   1    61.25    56.64   7.91 o
   3   5   1    22.32    12.77   5.79 <
   4   5   1     2.10     4.97   5.28 <
   5   5   1    36.97    29.64   6.71 o
   6   5   1    10.87     5.59   4.81 <
 -12   0   2     4.20    -1.84   4.23 <
 -11   0   2     0.01   -12.04   7.10 <
 -10   0   2     0.58    -7.90   7.40 <
  -9   0   2     3.86    -4.96   6.48 <
  -8   0   2    24.77    23.00   6.67 o
  -7   0   2   183.10   170.14  26.84 o
  -6   0   2     4.23     3.53   4.11 <
  -5   0   2   121.01    84.44   8.35 o
  -4   0   2   486.70   407.71  15.36 o
  -3   0   2   469.81   351.73  57.92 o
  -2   0   2    83.30   105.42   6.84 o
  -1   0   2  1381.04  1397.79  25.48 o
   0   0   2    11.47     7.24   3.16 <
   1   0   2  6852.92  6307.80  27.81 o
   2   0   2   555.94   515.74  22.14 o
   3   0   2  2667.22  2117.50  59.12 o
   4   0   2   512.91   490.50  31.18 o
   5   0   2    97.51   101.50  17.28 o
   6   0   2   166.41   180.77  13.67 o
   7   0   2    11.60     8.11   5.39 <
   8   0   2     0.06    -2.78   6.08 <
   9   0   2     7.79    14.43   6.05 <
  10   0   2     7.61     4.07   5.29 <
  11   0   2    35.23    44.12   7.32 o
 -12   1   2     0.15     1.32   5.04 <
 -11   1   2     6.73     7.18   7.55 <
 -10   1   2    14.47    18.68   6.90 <
  -9   1   2    25.09    28.65   9.29 o
  -8   1   2    36.27    38.69   6.33 o
  -7   1   2    15.75    24.14   5.41 o
  -6   1   2   208.72   229.54   9.91 o
  -5   1   2   314.03   350.26  23.85 o
  -4   1   2    88.76    81.31   6.47 o
  -3   1   2   798.60   647.09  19.45 o
  -2   1   2   630.37   665.64  19.03 o
  -1   1   2  5343.25  5484.96  51.50 o
   0   1   2    81.15    79.69   5.35 o
   1   1   2   258.46   271.33  10.82 o
   2   1   2    88.19    77.80   6.54 o
   3   1   2    54.43    42.30   8.35 o
   4   1   2   256.45   263.52  30.03 o
   5   1   2   569.72   622.37  20.71 o
   6   1   2   140.71   151.42   9.41 o
   7   1   2    76.79    77.36  10.49 o
   8   1   2    32.48    44.52  10.00 o
   9   1   2    33.85    35.82   8.43 o
  10   1   2    62.80    66.48  10.23 o
  11   1   2    60.00    66.98   9.27 o
 -12   2   2    12.57    18.49   5.66 o
 -11   2   2    29.75    33.88   8.15 o
 -10   2   2     4.94     1.58   7.34 <
  -9   2   2    32.49    40.18   7.69 o
  -8   2   2     3.83     1.15   3.59 <
  -7   2   2     0.11    -1.49   3.07 <
  -6   2   2    58.29    52.08   5.97 o
  -5   2   2   281.55   260.04  16.45 o
  -4   2   2   524.00   513.58  42.75 o
  -3   2   2  3397.05  2952.03 217.05 o
  -2   2   2   293.41   335.52  12.85 o
  -1   2   2    11.21    13.10   3.52 o
   0   2   2    14.89    19.52   4.07 o
   1   2   2    24.97    27.33   3.79 o
   2   2   2   166.37   141.67   9.84 o
   3   2   2    28.95    39.10   6.90 o
   4   2   2   224.36   225.52  23.10 o
   5   2   2     1.71     6.88   2.50 <
   6   2   2   114.58   126.29   9.13 o
   7   2   2   417.12   469.17  14.80 o
   8   2   2    42.93    44.87   9.39 o
   9   2   2    66.08    72.07  11.17 o
  10   2   2    11.11    10.99   6.28 <
  11   2   2     3.74     8.36   3.73 <
 -10   3   2     2.67    -5.48   5.55 <
  -9   3   2     2.70     4.95   4.44 <
  -8   3   2    22.20    21.63   5.54 o
  -7   3   2    70.03    83.64   8.05 o
  -6   3   2    13.60     8.17   3.77 <
  -5   3   2   388.17   364.50  16.33 o
  -4   3   2     4.46     6.75   3.05 <
  -3   3   2    14.72    18.04   4.01 o
  -2   3   2   291.40   312.55  15.73 o
  -1   3   2   320.22   334.08  23.12 o
   0   3   2    38.54    41.51   4.29 o
   1   3   2    27.88    25.85   4.53 o
   2   3   2   187.15   187.47  32.62 o
   3   3   2    11.47    13.86   8.04 <
   4   3   2    14.14    12.22   6.57 <
   5   3   2    70.43    55.98   6.42 o
   6   3   2    87.61    78.89  14.11 o
   7   3   2    80.95    94.77   7.85 o
   8   3   2     4.47    10.07   4.28 <
   9   3   2    29.85    29.43   5.01 o
  10   3   2    11.36    19.32   6.20 o
  -9   4   2     1.44    -2.03   5.00 <
  -8   4   2    36.36    44.42   9.00 o
  -7   4   2    76.03    96.23  12.21 o
  -6   4   2    28.85    31.01  10.14 o
  -5   4   2    17.21    13.92   8.37 <
  -4   4   2   138.93   134.71  18.36 o
  -3   4   2    34.12    41.22   6.36 o
  -2   4   2    29.53    31.91   4.59 o
  -1   4   2     6.07     6.84   2.97 <
   0   4   2   208.63   276.30  11.04 o
   1   4   2   130.85   163.42  16.79 o
   2   4   2    23.32    28.25   5.72 o
   3   4   2    14.72    13.03   4.42 <
   4   4   2    35.49    40.69   5.91 o
   5   4   2    35.69    43.82   9.90 o
   6   4   2    45.19    49.32   9.38 o
   7   4   2    29.15    37.10   7.80 o
   8   4   2     2.08     7.33   4.17 <
  -7   5   2     6.20     2.53   4.93 <
  -6   5   2     4.13     5.30   5.27 <
  -5   5   2     5.01     1.96   5.53 <
  -4   5   2     7.14     0.73   5.38 <
  -3   5   2    16.64     7.37   5.52 <
  -2   5   2   135.26   148.44  12.54 o
  -1   5   2    31.46    28.80   3.11 o
   0   5   2    20.72    22.66   2.90 o
   1   5   2    59.69    70.02   4.61 o
   2   5   2    17.63    16.27   5.46 <
   3   5   2   134.82   122.00  11.12 o
   4   5   2    10.50     7.91   5.31 <
   5   5   2    47.31    51.40   7.72 o
   6   5   2     3.38    -0.40   3.86 <
 -12   0   3     4.98    15.45   5.31 <
 -11   0   3    38.95    49.15   8.97 o
 -10   0   3     0.46    -1.60   7.14 <
  -9   0   3   101.02   100.63  20.64 o
  -8   0   3    40.60    33.08   8.23 o
  -7   0   3    77.91    68.15   8.21 o
  -6   0   3   139.54   108.70  47.58 <
  -5   0   3     1.92     0.84   4.48 <
  -4   0   3    14.19    13.11   4.25 o
  -3   0   3    21.34    25.71   6.07 o
  -2   0   3    38.95    28.25   6.28 o
  -1   0   3   709.70   694.53  26.54 o
   0   0   3    12.57    12.37   4.52 <
   1   0   3    13.96    10.06   2.43 o
   2   0   3    55.20    41.64   4.99 o
   3   0   3   391.33   343.25  25.11 o
   4   0   3    23.86    11.27   7.25 <
   5   0   3   133.60   132.94  10.98 o
   6   0   3    64.55    67.50   8.78 o
   7   0   3     0.29    -5.86   7.05 <
   8   0   3    68.63    76.23  12.77 o
   9   0   3    15.01    33.31   7.02 o
  10   0   3     0.04    -5.39   5.82 <
  11   0   3    90.57    88.90   8.25 o
 -12   1   3     2.71    12.54   5.92 <
 -11   1   3    18.69    17.75   8.31 <
 -10   1   3     8.52     1.29   9.27 <
  -9   1   3     4.53     3.44   6.16 <
  -8   1   3    22.11    24.48   4.39 o
  -7   1   3   140.54   179.15   9.90 o
  -6   1   3     5.76     4.11   2.28 <
  -5   1   3   128.03   101.58   8.69 o
  -4   1   3   140.91   133.79   7.11 o
  -3   1   3   442.45   443.07  18.04 o
  -2   1   3   429.82   484.26  14.61 o
  -1   1   3   130.71   113.28   7.52 o
   0   1   3  1258.82  1207.56  16.93 o
   1   1   3    20.45    19.21   3.48 o
   2   1   3   236.24   237.24   8.73 o
   3   1   3   543.54   560.91  20.96 o
   4   1   3   538.18   565.73  54.64 o
   5   1   3   100.57   107.04   9.26 o
   6   1   3     3.24     3.15   4.82 <
   7   1   3    86.00    78.01   8.13 o
   8   1   3    30.20    34.03   7.75 o
   9   1   3    50.35    50.93   9.58 o
  10   1   3     5.16     0.32   5.52 <
  11   1   3    32.15    46.35   7.56 o
 -12   2   3     5.23     4.29   3.25 <
 -11   2   3     2.83    -3.42   6.38 <
 -10   2   3     4.56     6.28   7.86 <
  -9   2   3    79.14    87.89  13.50 o
  -8   2   3   139.77   132.38  12.24 o
  -7   2   3    37.03    40.35   4.13 o
  -6   2   3    53.43    48.13   4.63 o
  -5   2   3   185.66   137.18   9.21 o
  -4   2   3   244.24   256.01  39.01 o
  -3   2   3    91.74   108.47  13.12 o
  -2   2   3   415.83   480.99  20.52 o
  -1   2   3   107.05   131.92   9.03 o
   0   2   3   181.16   195.92  15.66 o
   1   2   3   281.39   307.81  11.94 o
   2   2   3   222.67   250.87  16.39 o
   3   2   3    18.51    18.82   5.55 o
   4   2   3    70.41    67.83   8.86 o
   5   2   3    70.02    87.23  10.13 o
   6   2   3    20.18    22.30   4.06 o
   7   2   3   284.77   310.68  29.21 o
   8   2   3     7.96     3.55   6.12 <
   9   2   3     5.13     6.11   5.84 <
  10   2   3     3.92     4.99   5.18 <
  11   2   3     5.86     4.48   3.87 <
 -10   3   3    14.45    10.08   3.85 <
  -9   3   3     2.03     5.46   3.59 <
  -8   3   3    26.16    21.50   4.56 o
  -7   3   3   171.24    88.07  21.76 o
  -6   3   3   350.05   272.83  35.37 o
  -5   3   3    44.79    39.47   5.54 o
  -4   3   3    19.10    19.43   3.78 o
  -3   3   3   121.47   137.92   6.84 o
  -2   3   3    19.81    25.26   4.41 o
  -1   3   3    71.47    98.65   6.91 o
   0   3   3   374.13   428.03  23.40 o
   1   3   3    59.70    63.54   7.29 o
   2   3   3   149.85   195.67  12.37 o
   3   3   3     9.97    10.34   4.97 <
   4   3   3   108.07    79.54  14.34 o
   5   3   3   128.04   117.23   8.49 o
   6   3   3    10.48     8.40   4.56 <
   7   3   3   132.73   145.98  10.00 o
   8   3   3    10.41     9.89   3.55 <
   9   3   3    32.77    18.18  16.85 <
  -9   4   3     7.23     6.25   5.68 <
  -8   4   3    43.75    47.29   9.97 o
  -7   4   3    10.40    23.47   8.95 <
  -6   4   3     1.59    -7.30   9.53 <
  -5   4   3   142.55   128.08  14.66 o
  -4   4   3    57.81    60.47  12.69 o
  -3   4   3   103.35   106.43   8.21 o
  -2   4   3    11.23    12.98   3.90 o
  -1   4   3    24.64    24.73   4.38 o
   0   4   3    32.43    29.28   5.23 o
   1   4   3     4.19     3.52   4.83 <
   2   4   3   213.62   204.92  27.56 o
   3   4   3   229.71   238.16  10.15 o
   4   4   3    54.79    56.77   6.08 o
   5   4   3   113.23   138.83  14.91 o
   6   4   3    14.81    17.54   7.06 <
   7   4   3    16.34    13.73   5.43 <
   8   4   3     0.13     4.41   3.76 <
  -7   5   3     2.41    -2.14   5.16 <
  -6   5   3     6.25     1.96   5.68 <
  -5   5   3    14.20     7.25   6.21 <
  -4   5   3     7.34     5.92   6.40 <
  -3   5   3    91.47    81.35   8.38 o
  -2   5   3    26.38    25.61   3.86 o
  -1   5   3    20.31    18.45   2.70 o
   0   5   3    54.64    57.36   4.21 o
   1   5   3    86.10    93.72   9.75 o
   2   5   3     4.59     5.77   2.56 <
   3   5   3    54.49    38.63   7.14 o
   4   5   3    18.90    18.36   5.60 o
   5   5   3     6.33     4.88   4.57 <
   6   5   3     1.84    -4.25   3.72 <
 -12   0   4    18.30    12.29   5.17 <
 -11   0   4     0.23     3.72   6.03 <
 -10   0   4     0.21     5.34   7.02 <
  -9   0   4     4.84    14.24   7.72 <
  -8   0   4     5.97    14.12   6.85 <
  -7   0   4     0.01    -0.13   4.33 <
  -6   0   4    22.12    25.40   3.30 o
  -5   0   4     5.48     3.44   5.06 <
  -4   0   4   137.51   141.17  22.96 o
  -3   0   4     7.93     9.89   6.11 <
  -2   0   4   319.69   356.50  21.65 o
  -1   0   4    47.54    47.25  10.92 o
   0   0   4  1154.38  1386.32  54.08 o
   1   0   4   231.72   256.19   8.50 o
   2   0   4  1298.24  1059.84  30.41 o
   3   0   4    93.14    75.79  11.14 o
   4   0   4  1046.14   687.23 190.98 o
   5   0   4   114.62   130.42  19.18 o
   6   0   4    78.79    86.21  10.64 o
   7   0   4    58.41    54.69  10.16 o
   8   0   4    91.68   113.08  11.05 o
   9   0   4   124.21   135.35  11.92 o
  10   0   4     0.87    -0.44   4.65 <
 -12   1   4     7.11     3.92   5.23 <
 -11   1   4    44.84    54.37  10.24 o
 -10   1   4    27.27    24.82  10.05 <
  -9   1   4    20.36    20.21   8.78 <
  -8   1   4    21.91    29.29   6.07 o
  -7   1   4     7.67     7.11   2.50 <
  -6   1   4    22.27    21.42   3.16 o
  -5   1   4     2.10     3.24   2.79 <
  -4   1   4   366.83   331.86  14.96 o
  -3   1   4   107.38   100.25   7.09 o
  -2   1   4   508.30   564.15  26.32 o
  -1   1   4   157.10   156.65   9.08 o
   0   1   4   196.98   202.15   8.29 o
   1   1   4    17.38    12.05   4.00 o
   2   1   4    33.25    30.64   5.94 o
   3   1   4    73.66    58.88   8.90 o
   4   1   4    13.68     9.48   3.74 <
   5   1   4    16.10    20.69   4.91 o
   6   1   4    40.84    43.41   6.78 o
   7   1   4    63.08    75.46   8.56 o
   8   1   4    78.96    85.09  10.64 o
   9   1   4    30.44    31.36   7.73 o
  10   1   4     6.59    10.67   6.23 <
  11   1   4    25.06    28.52   5.48 o
 -12   2   4     1.55    -3.36   5.12 <
 -11   2   4    34.91    42.05   7.08 o
 -10   2   4    18.56    18.69   8.67 <
  -9   2   4    36.69    49.90  11.73 o
  -8   2   4    81.22    71.67  11.64 o
  -7   2   4    42.10    45.38   6.00 o
  -6   2   4    70.31    57.24   6.64 o
  -5   2   4    10.57     8.73   3.04 <
  -4   2   4   122.28   121.20  12.85 o
  -3   2   4    35.66    40.28   6.65 o
  -2   2   4   163.68   201.86  12.25 o
  -1   2   4    73.53    96.94   9.18 o
   0   2   4    71.46    63.56   8.05 o
   1   2   4   225.66   232.81  11.28 o
   2   2   4    21.30    17.36   7.39 <
   3   2   4    97.48    99.99  15.52 o
   4   2   4    39.24    29.48   6.76 o
   5   2   4     2.63     1.01   4.16 <
   6   2   4     7.87     7.36   4.49 <
   7   2   4    50.24    43.90   8.68 o
   8   2   4    55.29    62.88   9.52 o
   9   2   4     6.74     7.86   5.69 <
  10   2   4     0.20     8.14   5.26 <
 -10   3   4     0.49     0.69   4.80 <
  -9   3   4    31.36    29.86   4.80 o
  -8   3   4   124.76   125.19   8.05 o
  -7   3   4    31.09    24.07   4.98 o
  -6   3   4   330.65   300.70  19.52 o
  -5   3   4    66.49    56.62   6.13 o
  -4   3   4    45.06    52.64   6.87 o
  -3   3   4    67.89    73.67   7.04 o
  -2   3   4    41.98    45.83   5.75 o
  -1   3   4   155.40   175.29  10.67 o
   0   3   4   127.87   144.34  15.25 o
   1   3   4   249.49   256.28  21.21 o
   2   3   4    21.53    28.60   7.09 o
   3   3   4     2.90     3.65   3.87 <
   4   3   4    20.41     4.45   5.40 <
   5   3   4    19.29    26.68   4.53 o
   6   3   4    34.76    29.36   5.56 o
   7   3   4    12.02    13.84   4.31 o
   8   3   4     8.78    15.40   5.77 <
   9   3   4     0.15     1.46   3.92 <
  -9   4   4    23.08    21.07   7.24 <
  -8   4   4    24.27    27.38   9.05 o
  -7   4   4    18.94    16.93   9.37 <
  -6   4   4     8.89     4.60   9.04 <
  -5   4   4    58.75    56.88  11.77 o
  -4   4   4    63.85    57.13  14.62 o
  -3   4   4    68.93    81.69   6.70 o
  -2   4   4     4.11     2.61   3.99 <
  -1   4   4    13.52    19.65   3.61 o
   0   4   4    10.83    11.74   5.31 <
   1   4   4     2.77     0.70   4.75 <
   2   4   4    58.75    73.38   7.60 o
   3   4   4    36.86    45.14   5.66 o
   4   4   4    18.26    19.16   9.26 <
   5   4   4    18.91    18.29   8.18 <
   6   4   4     3.13     2.94   6.02 <
   7   4   4     5.96    10.34   4.79 <
  -7   5   4     8.63     5.40   5.60 <
  -6   5   4    11.56     6.68   6.27 <
  -5   5   4    28.33     8.48   6.53 <
  -4   5   4     9.79     7.06   3.38 <
  -3   5   4     4.69     1.44   3.05 <
  -2   5   4    12.35    10.65   2.30 o
  -1   5   4    21.50    20.10   2.83 o
   0   5   4     5.40     7.96   2.15 o
   1   5   4     9.33     8.64   2.24 o
   2   5   4    21.96    15.26   3.96 o
   3   5   4     7.98     1.67   4.45 <
   4   5   4    36.04    30.84   6.53 o
   5   5   4     1.46     4.62   3.95 <
 -12   0   5    25.55    28.51   7.65 o
 -11   0   5   103.76   137.30  12.66 o
 -10   0   5     2.57     6.26   6.66 <
  -9   0   5     0.66     0.20   7.01 <
  -8   0   5    12.14    -0.23   6.88 <
  -7   0   5     1.64     0.34   2.72 <
  -6   0   5     3.81     0.64   2.85 <
  -5   0   5     1.48    -1.68   6.53 <
  -4   0   5   270.75   272.23  13.91 o
  -3   0   5   161.49   161.51  18.46 o
  -2   0   5   393.49   424.20  29.97 o
  -1   0   5     3.42    -1.63  10.92 <
   0   0   5   688.39   803.45  23.58 o
   1   0   5     0.12    -0.20   2.51 <
   2   0   5   480.55   373.44  70.84 o
   3   0   5     0.01    -4.41   6.64 <
   4   0   5   163.19   163.93  12.94 o
   5   0   5     6.44     4.87   3.78 <
   6   0   5     2.27     0.00   4.02 <
   7   0   5    82.95    59.36   9.99 o
   8   0   5     3.75    -0.33   4.78 <
   9   0   5   183.96   191.71  13.46 o
  10   0   5     1.40     6.31   4.28 <
 -12   1   5    10.36    26.20   7.74 o
 -11   1   5    19.93    22.69   8.50 <
 -10   1   5   109.88   126.11  14.59 o
  -9   1   5   100.31   138.78  15.54 o
  -8   1   5    10.61    16.19   3.78 o
  -7   1   5     7.96     4.75   2.47 <
  -6   1   5    11.75     8.09   2.96 <
  -5   1   5     8.62     4.56   2.35 <
  -4   1   5   203.21   185.20   8.82 o
  -3   1   5   498.76   566.91  18.00 o
  -2   1   5   649.45   699.07  27.99 o
  -1   1   5   218.45   217.44  12.65 o
   0   1   5     7.85     7.75   4.30 <
   1   1   5   150.39   168.65  12.19 o
   2   1   5   299.56   316.10  18.79 o
   3   1   5    27.30    25.32   5.08 o
   4   1   5   212.52   171.14  22.00 o
   5   1   5    61.11    42.61   6.31 o
   6   1   5   152.96   142.12  12.21 o
   7   1   5    93.85   107.38  11.31 o
   8   1   5    62.55    78.91  10.49 o
   9   1   5    13.20     6.56   5.15 <
  10   1   5     3.34     2.74   4.42 <
 -11   2   5     0.75    -2.84   7.23 <
 -10   2   5    19.05    27.44   7.01 o
  -9   2   5    25.48    26.54   5.88 o
  -8   2   5   254.51   242.87  48.67 o
  -7   2   5   159.05   128.65  13.60 o
  -6   2   5     0.27    -1.90   3.00 <
  -5   2   5    27.05    29.32   3.85 o
  -4   2   5   128.51   138.98  16.59 o
  -3   2   5   143.74   154.08   7.51 o
  -2   2   5   145.39   166.07   9.50 o
  -1   2   5   824.63  1049.90  35.90 o
   0   2   5   260.90   296.14  15.33 o
   1   2   5    39.53    42.88   4.88 o
   2   2   5     4.96     5.30   4.15 <
   3   2   5    17.16    16.16   4.53 o
   4   2   5   270.22   210.91  18.21 o
   5   2   5    73.58    55.12   8.73 o
   6   2   5    26.87    25.12   6.90 o
   7   2   5     5.37     2.39   3.90 <
   8   2   5    37.09    32.36   7.67 o
   9   2   5     6.70     2.25   4.77 <
  10   2   5     8.04     8.75   4.30 <
 -10   3   5     4.27     3.76   4.84 <
  -9   3   5    14.41    18.59   6.04 o
  -8   3   5    31.98    26.48   6.56 o
  -7   3   5     5.77     3.23   5.70 <
  -6   3   5   321.08   293.91  16.25 o
  -5   3   5    53.87    51.40   6.46 o
  -4   3   5     2.27     2.99   3.53 <
  -3   3   5   141.22   156.46  10.74 o
  -2   3   5    41.93    55.03   7.33 o
  -1   3   5    13.22    19.01   4.93 o
   0   3   5    20.90    21.43   4.76 o
   1   3   5   157.30   132.41  15.36 o
   2   3   5    86.40    73.92   8.49 o
   3   3   5     2.89    -0.26   4.41 <
   4   3   5     3.13     3.48   5.33 <
   5   3   5     4.44     6.98   3.20 <
   6   3   5    86.64    96.69  11.27 o
   7   3   5    21.87    19.26   8.54 <
   8   3   5     5.21     0.85   3.96 <
   9   3   5     9.69     9.49   3.90 <
  -9   4   5    20.52     5.53   6.08 <
  -8   4   5    70.88    57.01  11.21 o
  -7   4   5    13.40     2.70   8.91 <
  -6   4   5    18.59     6.05   9.23 <
  -5   4   5     5.27     5.55   4.43 <
  -4   4   5   130.19   137.80  18.95 o
  -3   4   5    19.25    19.56   4.71 o
  -2   4   5    27.68    30.79   5.57 o
  -1   4   5   124.28   142.14   8.69 o
   0   4   5    27.33    34.88   4.64 o
   1   4   5    13.62    13.63   3.20 o
   2   4   5    11.14    15.06   3.17 o
   3   4   5    13.49    15.29   4.63 o
   4   4   5    26.99    36.26  10.17 o
   5   4   5    32.08    46.41   9.55 o
   6   4   5    24.41    23.06   6.46 o
   7   4   5     6.12     3.29   3.64 <
  -6   5   5     2.25    -4.51   6.30 <
  -5   5   5     6.43     8.84   7.43 <
  -4   5   5    11.76    10.79   3.60 <
  -3   5   5    19.47     7.75   9.14 <
  -2   5   5    21.89    17.76   2.69 o
  -1   5   5    11.17    12.09   2.29 o
   0   5   5    13.71    15.75   2.80 o
   1   5   5    27.17    27.63   3.23 o
   2   5   5    14.33     9.64   2.76 o
   3   5   5    24.93    25.48   3.26 o
   4   5   5    20.32    16.58   4.94 o
   5   5   5     5.02     0.33   3.01 <
 -12   0   6     4.62     5.96   5.45 <
 -11   0   6   102.49   160.59  14.98 o
 -10   0   6     1.53    -3.62   6.53 <
  -9   0   6     0.72    -9.04   7.56 <
  -8   0   6    15.32    17.33   7.71 <
  -7   0   6    18.57    22.55   3.99 o
  -6   0   6   228.15   164.81  26.59 o
  -5   0   6    47.72    40.63  10.65 o
  -4   0   6   317.20   312.01  27.51 o
  -3   0   6  1221.70  1464.38  59.91 o
  -2   0   6  1200.47  1496.33  62.17 o
  -1   0   6    41.97    39.24   9.50 o
   0   0   6    38.24    48.00   5.83 o
   1   0   6    23.39    34.74   8.58 o
   2   0   6    12.83    22.95   6.94 o
   3   0   6    21.82    17.57   8.43 <
   4   0   6   153.35   133.95  13.10 o
   5   0   6     4.60     2.10   3.60 <
   6   0   6     0.00    -3.42   5.33 <
   7   0   6    71.51    60.65   8.29 o
   8   0   6    30.69    41.54   7.85 o
   9   0   6    86.11   105.11  10.00 o
  10   0   6     0.56    -0.43   3.24 <
 -12   1   6     1.73     7.79   6.21 <
 -11   1   6    94.08   145.62  15.48 o
 -10   1   6    78.94   133.99  25.82 o
  -9   1   6    21.13    22.43   9.80 <
  -8   1   6    12.99    11.33   3.88 <
  -7   1   6    61.05    46.08  12.92 o
  -6   1   6    61.18    43.60  10.01 o
  -5   1   6   145.52   147.79   9.33 o
  -4   1   6     2.05     4.49   2.85 <
  -3   1   6   106.00   109.25  11.87 o
  -2   1   6   464.73   548.57  23.91 o
  -1   1   6   876.00  1049.41  32.72 o
   0   1   6   664.00   730.65  32.42 o
   1   1   6   179.83   174.41   9.22 o
   2   1   6    44.05    48.49   7.40 o
   3   1   6    26.19    21.46   4.70 o
   4   1   6    22.49    22.09   5.52 o
   5   1   6   153.30   111.99  18.19 o
   6   1   6    98.90   102.29  12.42 o
   7   1   6   123.09   143.34  13.18 o
   8   1   6     7.87    11.08   6.33 <
   9   1   6    16.73    15.84   5.85 <
  10   1   6     9.19     9.16   4.56 <
 -11   2   6     5.26    12.16   6.93 <
 -10   2   6     2.20    -8.28   8.99 <
  -9   2   6   120.13   137.66  18.18 o
  -8   2   6    61.73    75.15   8.15 o
  -7   2   6    11.06     7.55   3.75 <
  -6   2   6    88.79    78.05   6.96 o
  -5   2   6     1.91     3.00   4.17 <
  -4   2   6   145.05   165.02  10.11 o
  -3   2   6   270.18   302.86   8.47 o
  -2   2   6   101.40   114.33   8.14 o
  -1   2   6   142.75   146.01   8.73 o
   0   2   6    34.76    53.52   7.48 o
   1   2   6   121.51   119.94   8.71 o
   2   2   6    96.94    89.70  10.96 o
   3   2   6    45.64    29.96   9.32 o
   4   2   6    61.78    42.46   9.08 o
   5   2   6   111.54   108.71  15.25 o
   6   2   6    20.25    21.05   7.11 <
   7   2   6    15.39    18.57   4.73 o
   8   2   6     3.16     2.22   4.91 <
   9   2   6     8.17     7.05   4.38 <
 -10   3   6     5.53     3.98   4.89 <
  -9   3   6     5.60     3.52   5.17 <
  -8   3   6     7.36     5.19   9.41 <
  -7   3   6    84.01    40.14  14.36 <
  -6   3   6   113.66    78.46   7.75 o
  -5   3   6    60.66    41.73   6.02 o
  -4   3   6    20.22    19.96   4.02 o
  -3   3   6    44.91    45.00   5.94 o
  -2   3   6    25.36    26.98   5.33 o
  -1   3   6    42.40    40.19   5.88 o
   0   3   6    43.20    44.07   6.55 o
   1   3   6    25.09    24.90   5.78 o
   2   3   6    88.08    82.38  14.57 o
   3   3   6    23.46    16.29   6.14 <
   4   3   6   114.12   126.94   7.33 o
   5   3   6     1.17    -1.45   2.66 <
   6   3   6     2.39     1.89   5.17 <
   7   3   6    23.15    23.51   4.19 o
   8   3   6     3.37     4.93   3.95 <
  -8   4   6    18.96     9.91   8.28 <
  -7   4   6     0.73     2.00   9.78 <
  -6   4   6     3.60     6.24  10.15 <
  -5   4   6    30.09    22.66   9.10 <
  -4   4   6    56.40    55.01   8.25 o
  -3   4   6    95.58    95.74   8.27 o
  -2   4   6    13.02    10.35   5.47 <
  -1   4   6    22.38    30.47   4.99 o
   0   4   6     3.88     7.48   3.42 <
   1   4   6     1.91     3.50   2.65 <
   2   4   6    18.02    20.23   3.47 o
   3   4   6    12.04    14.30   4.21 o
   4   4   6     6.65     5.85   7.36 <
   5   4   6    11.58    13.82   6.98 <
   6   4   6    21.24    31.48   6.55 o
  -5   5   6    13.69    -1.60   5.97 <
  -4   5   6    21.36    16.72   9.94 <
  -3   5   6    11.34     9.58   1.94 o
  -2   5   6    10.98     9.66   2.09 o
  -1   5   6    21.86    20.95   2.73 o
   0   5   6    15.53    11.41   3.74 o
   1   5   6     4.30     3.68   2.03 <
   2   5   6    14.41    12.39   2.68 o
   3   5   6     4.46     6.23   4.19 <
   4   5   6     1.80    -3.22   3.45 <
 -12   0   7     0.40     8.49   5.13 <
 -11   0   7    14.40    12.31   7.07 <
 -10   0   7   156.69   230.60  18.41 o
  -9   0   7    18.92    10.58   8.95 <
  -8   0   7     6.82     2.68   4.42 <
  -7   0   7     0.00     1.94   3.88 <
  -6   0   7   131.03   116.84  12.07 o
  -5   0   7    31.74    34.12   7.67 o
  -4   0   7    16.48    17.70   7.08 <
  -3   0   7    35.71    39.60  15.51 <
  -2   0   7   319.69   335.03  20.47 o
  -1   0   7   797.02  1008.55  33.40 o
   1   0   7   233.00   284.88  20.99 o
   2   0   7     0.01    -3.86   4.36 <
   3   0   7    25.66    27.26  10.17 <
   4   0   7    18.97    10.81   7.97 <
   5   0   7     3.40     1.02   4.06 <
   6   0   7    16.57    19.35   6.13 o
   7   0   7     3.45     6.52   4.31 <
   8   0   7    62.59    58.81   8.49 o
   9   0   7     3.25     4.38   3.87 <
 -12   1   7    30.78    24.36   6.47 o
 -11   1   7    15.83    16.59   8.28 <
 -10   1   7    15.00    19.97  10.16 <
  -9   1   7    39.73    43.86  12.37 o
  -8   1   7    16.14    21.39   4.92 o
  -7   1   7    25.18    22.95   6.06 o
  -6   1   7   195.63   198.61   9.64 o
  -5   1   7    84.90    90.06   6.94 o
  -4   1   7   119.65   111.48   7.04 o
  -3   1   7   416.88   462.16  18.12 o
  -2   1   7   295.43   307.95  15.23 o
  -1   1   7    62.16    73.22   8.61 o
   0   1   7    71.50    73.64   6.83 o
   1   1   7    94.27    83.48   6.88 o
   2   1   7   147.95   119.96  23.17 o
   3   1   7    37.45    26.26   7.81 o
   4   1   7     5.71     2.89   5.07 <
   5   1   7    21.48    14.30   7.24 <
   6   1   7    59.49    70.58   9.95 o
   7   1   7    22.33    15.37   6.30 <
   8   1   7     6.41    12.75   5.99 <
   9   1   7     0.72    -2.47   4.33 <
 -11   2   7     2.32    -5.17   6.55 <
 -10   2   7     3.91    12.50   8.27 <
  -9   2   7    26.29    29.10  11.06 <
  -8   2   7    54.08    63.32   7.50 o
  -7   2   7     7.12     3.82   4.79 <
  -6   2   7   103.05    83.66  13.62 o
  -5   2   7   425.93   480.64  20.32 o
  -4   2   7    52.07    51.73   5.27 o
  -3   2   7    94.74    92.66   9.38 o
  -2   2   7   171.60   198.99  14.67 o
  -1   2   7    65.96    80.54   7.43 o
   0   2   7     2.63    -1.84   4.20 <
   1   2   7   127.33   124.46  11.62 o
   2   2   7    13.09     8.18   5.14 <
   3   2   7   101.16    73.74  11.79 o
   4   2   7   215.61   160.88  20.85 o
   5   2   7   135.51   145.57  13.53 o
   6   2   7    64.60    73.53  10.10 o
   7   2   7     2.18    -1.90   3.55 <
   8   2   7     2.01    -0.16   4.22 <
   9   2   7     5.72     0.14   3.32 <
 -10   3   7    17.15    16.76   5.67 <
  -9   3   7     0.03    -1.53   5.49 <
  -8   3   7    18.95     8.71   8.09 <
  -7   3   7    16.57     8.37   5.19 <
  -6   3   7    15.69     5.43   5.92 <
  -5   3   7    25.57    20.51   6.95 <
  -4   3   7    65.06    66.64   7.77 o
  -3   3   7   162.79   169.89  12.71 o
  -2   3   7    24.38    23.20   5.62 o
  -1   3   7    19.26    23.81   5.25 o
   0   3   7    10.28    10.79   4.38 <
   1   3   7     0.19     1.00   4.04 <
   2   3   7   174.27   129.15  14.07 o
   3   3   7   152.75   131.28  11.07 o
   4   3   7   108.51    97.26   6.52 o
   5   3   7     9.83    12.14   3.44 o
   6   3   7     3.19     0.11   4.37 <
   7   3   7     8.25     8.08   3.82 <
  -7   4   7     4.01     2.01   8.85 <
  -6   4   7    11.07     5.37   9.76 <
  -5   4   7     9.94     5.00   4.89 <
  -4   4   7    19.28    11.27   7.41 <
  -3   4   7     0.04    -7.44   7.30 <
  -2   4   7    15.76    16.41   4.21 o
  -1   4   7   116.62   149.79   9.15 o
   0   4   7    37.51    56.41   5.97 o
   1   4   7    61.61    87.07   6.67 o
   2   4   7    35.53    45.09   4.56 o
   3   4   7    14.90    18.00   4.13 o
   4   4   7    12.27    16.38   7.44 <
   5   4   7    79.60   100.25  10.91 o
   6   4   7    21.58    20.95   5.26 o
  -4   5   7     7.86     7.98   1.48 o
  -3   5   7    13.11    10.08   1.88 o
  -2   5   7    15.78    12.67   2.13 o
  -1   5   7    12.21    10.69   2.15 o
   0   5   7    11.16    11.94   2.33 o
   1   5   7    58.80    58.50  11.34 o
   2   5   7     7.99     9.22   2.35 o
   3   5   7     6.09     1.40   3.48 <
 -11   0   8    19.54    34.84   8.24 o
 -10   0   8    36.07    67.75  11.59 o
  -9   0   8    27.17    33.80  10.11 o
  -8   0   8    72.87    99.24  20.11 o
  -7   0   8    23.83    27.19   5.25 o
  -6   0   8    46.70    39.68  11.08 o
  -5   0   8   109.52    92.57  11.87 o
  -4   0   8     8.42     6.11   6.04 <
  -3   0   8    28.31    24.61   6.38 o
  -2   0   8   870.69  1069.04  27.77 o
  -1   0   8   391.69   413.80  20.73 o
   0   0   8     0.45     0.70   3.92 <
   1   0   8   243.19   216.60  49.93 o
   2   0   8     0.65    -5.22   5.24 <
   3   0   8    16.11    24.72  10.81 <
   4   0   8     2.66     0.50   4.58 <
   5   0   8     3.23     0.14   4.35 <
   6   0   8     6.93     4.51   4.34 <
   7   0   8     0.16     3.22   3.76 <
   8   0   8    15.26     8.80   4.23 <
   9   0   8    15.30    15.84   3.93 o
 -11   1   8    10.03    12.24   6.75 <
 -10   1   8    28.17    37.54  11.09 o
  -9   1   8   115.28   177.38  10.32 o
  -8   1   8   138.28   174.16  23.07 o
  -7   1   8     9.07    11.12   5.41 <
  -6   1   8    79.60    89.84   7.53 o
  -5   1   8   184.32   200.23   9.80 o
  -4   1   8   214.63   215.26  10.76 o
  -3   1   8    70.05    79.40   7.44 o
  -2   1   8    53.53    61.75   8.64 o
  -1   1   8    96.74   112.86  10.80 o
   0   1   8   208.85   209.03  18.56 o
   1   1   8    35.60    31.90   7.20 o
   2   1   8    36.84    33.29   5.68 o
   3   1   8    61.74    80.64  18.81 o
   4   1   8    31.25    36.29  19.75 <
   5   1   8    19.95    14.56   7.21 <
   6   1   8    49.93    51.21   8.92 o
   7   1   8    10.21    10.01   5.31 <
   8   1   8    21.19    11.78   5.07 <
   9   1   8    10.62    12.04   4.09 <
 -11   2   8    15.38    21.87   6.60 o
 -10   2   8     8.08    13.38   7.63 <
  -9   2   8     9.96    14.07   5.13 <
  -8   2   8    19.01    22.74   5.68 o
  -7   2   8    10.60    -2.46  10.61 <
  -6   2   8   469.26   417.53  20.99 o
  -5   2   8    97.05    91.02  12.10 o
  -4   2   8    55.37    58.72   5.94 o
  -3   2   8    24.24    32.06   6.02 o
  -2   2   8    42.26    51.70   7.51 o
  -1   2   8    16.65    21.44   5.15 o
   0   2   8   149.12   160.57  13.23 o
   1   2   8    69.71    71.64  11.06 o
   2   2   8    42.55    38.93   6.94 o
   3   2   8    24.38    35.53   9.49 o
   4   2   8   216.90   156.59  14.50 o
   5   2   8   113.09   123.70  12.36 o
   6   2   8    65.84    70.93   9.78 o
   7   2   8    27.94    29.12   4.58 o
   8   2   8     4.31    10.14   4.23 <
  -9   3   8    15.79     7.03   3.67 <
  -8   3   8    36.67    19.25   8.83 <
  -7   3   8     8.57     0.54   6.36 <
  -6   3   8    21.77    11.79   6.14 <
  -5   3   8    93.12    60.85  11.77 o
  -4   3   8   534.81   469.09  72.29 o
  -3   3   8    44.10    32.72   9.17 o
  -2   3   8    23.26    11.83   6.43 <
  -1   3   8    34.33    37.93   6.62 o
   0   3   8    10.42     6.20   4.88 <
   1   3   8    62.10    50.77   7.62 o
   2   3   8   195.52   153.04  12.34 o
   3   3   8   129.10   124.36  11.29 o
   4   3   8    18.09     8.23   2.70 o
   5   3   8    12.08    15.01   3.23 o
   6   3   8    14.16    13.67   6.27 <
  -5   4   8     1.40     1.87   1.88 <
  -4   4   8     1.82     1.00   2.52 <
  -3   4   8    30.52    27.34   4.45 o
  -2   4   8   170.65   159.92   9.23 o
  -1   4   8     9.69     8.72   3.57 <
   0   4   8    60.58    82.07   6.70 o
   1   4   8    30.91    44.13   4.82 o
   2   4   8    40.03    42.62   4.13 o
   3   4   8    25.46    38.50   9.06 o
   4   4   8    40.81    46.86   8.83 o
   5   4   8    22.16    29.20   6.18 o
  -3   5   8     3.56     3.09   1.25 <
  -2   5   8    30.24    25.24   2.53 o
  -1   5   8    48.36    42.45   3.20 o
   0   5   8    53.00    57.30   3.47 o
   1   5   8    28.49    22.06   1.97 o
 -11   0   9    13.84    17.79   6.16 <
 -10   0   9     1.70     1.17   6.28 <
  -9   0   9    67.71    64.43  11.51 o
  -8   0   9   266.18   297.09  58.22 o
  -7   0   9    27.45    37.97   5.95 o
  -6   0   9    20.87    16.72   5.54 o
  -5   0   9     0.01    -0.10   4.81 <
  -4   0   9    12.55    10.45   5.31 <
  -3   0   9    75.14    73.01   9.34 o
  -2   0   9     0.99     2.10   6.62 <
  -1   0   9    82.62    78.27  11.88 o
   0   0   9    91.95    91.67  10.16 o
   1   0   9     0.07    -3.74   5.43 <
   2   0   9   259.23   230.62  92.76 <
   3   0   9    17.00    11.49   9.58 <
   4   0   9    32.07    24.78   7.47 o
   5   0   9     4.95    -2.13   4.66 <
   6   0   9     5.62    -1.09   4.15 <
   8   0   9    39.29    35.47   5.51 o
 -11   1   9    47.73    50.77   8.61 o
 -10   1   9     6.97    12.12   8.93 <
  -9   1   9   102.13   144.39  20.87 o
  -8   1   9     1.67     2.68   5.25 <
  -7   1   9    64.01    45.21  12.48 o
  -6   1   9   140.19   108.76  12.97 o
  -5   1   9    84.70    80.12   7.98 o
  -4   1   9    14.82    15.11   3.59 o
  -3   1   9   128.31   128.24  12.30 o
  -2   1   9   322.69   330.23  18.46 o
  -1   1   9    57.69    60.28  12.07 o
   0   1   9   127.04   123.20  18.34 o
   1   1   9   209.62   222.08  29.36 o
   2   1   9    20.19    22.85   5.17 o
   3   1   9     5.98     7.54   7.71 <
   4   1   9    30.58    14.90   7.02 <
   5   1   9   147.94   123.66  13.02 o
   6   1   9     1.78    -3.52   4.93 <
   7   1   9    17.33    16.91   6.11 <
   8   1   9     1.02    -1.96   3.39 <
 -11   2   9    12.36    11.79   4.95 <
 -10   2   9    25.57    16.75  11.98 <
  -9   2   9     0.79     0.12   4.08 <
  -8   2   9    24.43    24.81   5.44 o
  -7   2   9    34.37     8.34  10.39 <
  -6   2   9    24.26    16.83   8.14 <
  -5   2   9   116.94   121.25  12.30 o
  -4   2   9   288.27   266.74  18.92 o
  -3   2   9    63.61    82.29  10.68 o
  -2   2   9     1.98    -1.87   5.01 <
  -1   2   9    22.59    25.45   5.30 o
   0   2   9   111.71   113.03  16.27 o
   1   2   9    74.02    86.57  16.40 o
   2   2   9    31.08    31.70  14.89 <
   3   2   9     3.12     6.89   6.28 <
   4   2   9    14.59    11.41   6.43 <
   5   2   9    20.36    24.07   6.83 o
   6   2   9    19.73    20.17   4.01 o
   7   2   9    23.21    29.54   5.56 o
  -9   3   9     7.62     6.78   4.06 <
  -8   3   9     2.92     0.00   4.63 <
  -7   3   9    25.18     7.01   6.13 <
  -6   3   9    62.03    37.59   9.84 o
  -5   3   9    29.87    18.82   8.75 <
  -4   3   9    27.37    23.28   9.66 <
  -3   3   9    31.46    21.27  10.68 <
  -2   3   9   153.99   144.83  17.58 o
  -1   3   9    23.64    28.42  11.95 <
   0   3   9     1.89    -7.47  10.45 <
   1   3   9   153.10   122.05  14.48 o
   2   3   9    37.66    24.58   6.09 o
   3   3   9   166.63   151.79  12.12 o
   4   3   9    59.54    48.55   5.78 o
   5   3   9    48.46    41.77   7.00 o
  -5   4   9    33.37    38.93   3.65 o
  -4   4   9     3.74     5.16   2.38 <
  -3   4   9    26.61    24.40   4.05 o
  -2   4   9    23.17    21.65   3.95 o
  -1   4   9    67.12    91.62   6.78 o
   0   4   9   133.89   206.12   9.76 o
   1   4   9   105.57   144.40   7.58 o
   2   4   9    24.80    29.95   3.14 o
   3   4   9     6.80    -1.89   5.16 <
   4   4   9     1.64    -4.35   4.77 <
  -2   5   9    26.46    22.27   2.11 o
  -1   5   9     3.33     3.16   1.14 <
 -10   0  10    41.15    38.30   7.76 o
  -9   0  10   177.79   178.25  15.40 o
  -8   0  10    72.52    74.77  28.46 <
  -7   0  10     4.75    -0.05   6.84 <
  -6   0  10     0.05    13.02  12.50 <
  -5   0  10     0.01     2.15   4.79 <
  -4   0  10   392.26   418.73  23.39 o
  -3   0  10     6.21     5.79   8.23 <
  -2   0  10   332.72   301.06  21.57 o
  -1   0  10    50.67    48.79   7.75 o
   0   0  10    25.70    19.02   6.03 o
   1   0  10   425.08   317.34  67.72 o
   2   0  10   627.84   629.50  45.69 o
   4   0  10   123.16   122.35  12.47 o
   5   0  10    56.94    43.08   7.62 o
   6   0  10     4.06     8.23   3.54 <
   7   0  10     7.50     1.84   3.25 <
 -11   1  10    17.49     5.53   6.57 <
 -10   1  10     7.72     7.18   6.60 <
  -9   1  10    21.59    24.29   6.09 o
  -8   1  10    29.41    30.63   7.10 o
  -7   1  10   160.80    91.84  15.31 o
  -6   1  10    80.03    79.37  10.59 o
  -5   1  10     3.51    -1.87   3.89 <
  -4   1  10    18.82    16.82   4.22 o
  -3   1  10    37.03    33.07   8.65 o
  -2   1  10   313.67   403.39  39.37 o
  -1   1  10    45.25    48.73  13.43 o
   0   1  10    17.15    19.36   5.04 o
   1   1  10    97.84   123.97  16.78 o
   2   1  10    86.54   106.53  49.89 <
   4   1  10    85.61    71.21  11.26 o
   5   1  10    86.39    83.67  10.72 o
   6   1  10    34.45    35.10   6.74 o
   7   1  10     6.18     1.59   3.69 <
 -10   2  10     8.08     2.54   3.71 <
  -9   2  10     3.47     4.93   3.39 <
  -8   2  10     4.14    -0.33   3.88 <
  -7   2  10    23.97    11.12   7.25 <
  -6   2  10     6.15     2.90   7.22 <
  -5   2  10   214.30   226.12  41.86 o
  -4   2  10    89.66   116.45  16.89 o
  -3   2  10    67.36    77.09  11.85 o
  -2   2  10   182.94   178.16  29.42 o
  -1   2  10   135.90   205.98  77.99 <
   0   2  10   170.95   251.34  81.67 o
   1   2  10   133.20   154.59  52.37 <
   2   2  10    52.53    62.03   5.78 o
   3   2  10     5.11     5.67   6.45 <
   4   2  10     9.29    10.47   5.92 <
   5   2  10   108.83   113.20  11.01 o
   6   2  10    91.19    90.45   6.12 o
  -8   3  10     3.79    18.00   6.23 <
  -7   3  10    13.33     5.55   6.29 <
  -6   3  10    24.38    30.34   9.25 o
  -5   3  10    26.48    20.08   9.20 <
  -4   3  10    33.59    33.75  10.83 o
  -3   3  10    87.79    75.82  13.57 o
  -2   3  10    19.23    14.91  10.19 <
  -1   3  10    15.72    21.91  10.71 <
   0   3  10     2.02     6.61   5.69 <
   1   3  10    32.66    27.11   6.15 o
   2   3  10    27.20    18.60   4.98 o
   3   3  10    36.39    33.57   5.77 o
   4   3  10     4.21     5.10   3.12 <
   5   3  10    18.40    15.94   3.34 o
  -5   4  10    15.86    17.49   2.37 o
  -4   4  10     2.69     3.98   2.12 <
  -3   4  10     4.84     1.96   2.12 <
  -2   4  10    13.05    10.33   3.00 o
  -1   4  10     3.70     2.16   2.38 <
   0   4  10     1.07     0.88   2.00 <
   1   4  10   104.42   131.86   6.39 o
   2   4  10    42.19    42.59   3.05 o
   3   4  10     5.60    -2.06   4.34 <
 -10   0  11    16.11     1.25   5.49 <
  -9   0  11     0.08    -2.04   4.56 <
  -8   0  11    20.00    12.55   6.25 <
  -7   0  11    70.14    54.35  23.90 <
  -6   0  11    26.92    16.83   6.40 <
  -5   0  11     6.17    -0.92   9.04 <
  -4   0  11   526.00   574.25  31.58 o
  -3   0  11     5.01     7.37   8.99 <
  -2   0  11   130.67   102.35  10.96 o
  -1   0  11    21.44    17.51   9.61 <
   0   0  11    43.40    27.88   9.96 <
   1   0  11    69.30    38.74  11.89 o
   3   0  11    10.90    14.14   6.51 <
   4   0  11     0.00     5.26   4.93 <
   5   0  11     0.92    -0.11   3.33 <
   6   0  11     2.88    -0.33   2.65 <
 -10   1  11    23.45     1.70   6.07 <
  -9   1  11    44.55    37.29   7.00 o
  -8   1  11    15.82     6.81   4.10 <
  -7   1  11    14.21     5.00   6.55 <
  -6   1  11   125.00   176.69  70.01 <
  -5   1  11    70.80    69.37   9.82 o
  -4   1  11    17.67    25.82   6.52 o
  -3   1  11    44.49    43.20   7.56 o
  -2   1  11   343.52   350.20  15.75 o
  -1   1  11   268.19   310.11  52.46 o
   0   1  11   107.02   104.54  29.11 o
   1   1  11    44.22    43.11  18.85 <
   2   1  11   274.28   459.09  16.22 o
   3   1  11    12.54    21.38   8.20 <
   4   1  11    34.23    23.94   7.04 o
   5   1  11    12.40     7.59   4.72 <
   6   1  11    38.51    27.95   5.15 o
  -9   2  11     0.40    -1.61   2.72 <
  -8   2  11    20.17    28.05   6.35 o
  -7   2  11    25.36    14.26   8.26 <
  -6   2  11    22.44    14.58   9.38 <
  -5   2  11    15.78    15.20   6.34 <
  -4   2  11    69.52    70.57  11.46 o
  -3   2  11    25.15    28.62   7.40 o
  -2   2  11    18.34    27.52   7.71 o
  -1   2  11   138.38   201.07  55.45 o
   0   2  11    20.52    20.82   7.69 <
   1   2  11    34.80    33.82  11.23 o
   2   2  11     0.92     1.92   5.86 <
   3   2  11     5.87     5.49   5.41 <
   4   2  11     6.98    11.23   5.35 <
   5   2  11    26.93    29.91   5.67 o
   6   2  11    53.52    43.41   5.63 o
  -7   3  11     5.07     4.52   5.10 <
  -6   3  11     7.53   -12.12   7.34 <
  -5   3  11    23.40    18.01   8.75 <
  -4   3  11     8.51    17.02   9.48 <
  -3   3  11    45.04    44.44  11.87 o
  -2   3  11    88.45    74.63  14.38 o
  -1   3  11     8.22     4.19   8.99 <
   0   3  11     3.38     5.00   4.86 <
   1   3  11    20.14    22.13   5.29 o
   2   3  11    34.25    25.69   5.31 o
   3   3  11    24.68    22.84   4.55 o
   4   3  11    22.97    24.76   4.26 o
  -4   4  11    24.13    20.47   2.67 o
  -3   4  11    11.47     9.18   2.44 o
  -2   4  11     8.25     8.24   2.27 o
  -1   4  11     7.65     8.01   2.28 o
   0   4  11     3.09     4.81   1.87 <
  -9   0  12     0.22     5.51   5.85 <
  -8   0  12     0.63     2.05   6.68 <
  -7   0  12     0.99     5.62   4.07 <
  -6   0  12     0.00    -0.20   2.78 <
  -5   0  12   110.62    97.84  15.48 o
  -4   0  12    66.92    60.80  13.44 o
  -3   0  12   300.70   334.92  25.07 o
  -2   0  12     0.16    -5.00   9.37 <
  -1   0  12     4.36    10.41   9.97 <
   0   0  12     0.98     6.43   8.36 <
   2   0  12   223.80   291.50  11.17 o
   3   0  12   320.72   283.17  17.38 o
   4   0  12    10.47    10.42   4.63 <
   5   0  12     0.33    -7.00   3.28 <
  -9   1  12     2.35     7.06   6.23 <
  -8   1  12     5.96     1.66   4.03 <
  -7   1  12    35.86    33.35   9.92 o
  -6   1  12    28.65    35.44  24.15 <
  -5   1  12    81.82    89.33  26.53 o
  -4   1  12    10.25    10.89   5.96 <
  -3   1  12    57.74    75.39   9.07 o
  -2   1  12    21.61    18.75   6.77 <
  -1   1  12    87.64   108.19  35.86 o
   0   1  12    32.99    30.28  11.72 <
   1   1  12   119.89   160.42  97.81 <
   2   1  12    13.00    17.42   5.52 o
   3   1  12    13.80    14.98   6.81 <
   4   1  12    27.64    24.56   6.07 o
   5   1  12    39.95    49.91   6.55 o
  -9   2  12    11.43    -0.94   4.27 <
  -8   2  12    14.68    11.95   4.31 <
  -7   2  12    28.23    14.28   8.25 <
  -6   2  12    20.37    12.63   9.24 <
  -5   2  12    15.84    15.75   5.59 <
  -4   2  12     3.69     1.92   5.21 <
  -3   2  12     6.16     9.33   5.95 <
  -2   2  12    57.42    54.02   8.01 o
  -1   2  12   189.28   247.15  54.68 o
   0   2  12     4.69     2.49   6.05 <
   2   2  12     6.26     2.03   4.89 <
   3   2  12     5.19     2.88   4.05 <
   4   2  12    23.30    29.13   5.57 o
  -6   3  12    21.15     1.74   5.27 <
  -5   3  12    13.79     0.67   6.34 <
  -4   3  12    51.99    44.22  10.81 o
  -3   3  12    15.09    12.92   8.23 <
  -2   3  12     7.99     4.67   8.01 <
  -1   3  12    10.58     9.01   4.18 <
   0   3  12    18.92    14.43   4.23 o
   1   3  12    12.85     9.67   3.58 <
   2   3  12    14.68    14.59   3.45 o
  -8   0  13     0.31    -9.87   5.84 <
  -7   0  13     7.70     5.61   6.04 <
  -6   0  13    39.85    54.10  11.95 o
  -5   0  13    34.68    21.74   4.77 o
  -4   0  13    43.88    37.17  10.67 o
  -3   0  13   156.14   151.48  16.95 o
  -2   0  13     1.78     1.84   8.88 <
  -1   0  13     0.01    -0.59   7.34 <
   1   0  13     0.00    -2.64   2.92 <
   2   0  13    45.49    47.54   8.09 o
   3   0  13     9.54    -0.71   3.85 <
   4   0  13    26.31    24.45   4.49 o
  -9   1  13     1.06    -3.29   4.42 <
  -8   1  13     6.44     4.72   4.92 <
  -7   1  13    10.53    10.09   3.69 <
  -6   1  13    40.63    60.79  29.17 <
  -5   1  13   129.46   158.33  48.86 o
  -4   1  13    16.18    13.93   6.54 <
  -3   1  13    11.60     8.18   5.31 <
  -2   1  13    25.39    39.71   7.58 o
  -1   1  13    19.80    13.25   6.83 <
   0   1  13    22.38    32.06  13.43 <
   1   1  13    22.05    56.37   7.75 o
   2   1  13    23.38    17.51   6.45 <
   3   1  13    14.81     5.51   3.98 <
   4   1  13     3.34     6.04   3.17 <
  -8   2  13    19.80     9.60   5.82 <
  -7   2  13    56.42    49.48  18.61 <
  -6   2  13     8.18     9.38   7.59 <
  -5   2  13    10.21     4.07   8.07 <
  -4   2  13     2.88     2.34   4.64 <
  -3   2  13     2.96    -3.03   5.17 <
  -2   2  13    20.46    19.31   5.97 o
  -1   2  13    10.94    13.14   5.33 <
   0   2  13     3.03    -2.97   8.22 <
   1   2  13     3.58     0.13   4.33 <
   2   2  13     1.41    -3.16   4.31 <
   3   2  13     1.31     0.67   2.63 <
  -5   3  13     0.65    -6.48   5.89 <
  -4   3  13    16.05     4.36   5.54 <
  -3   3  13     2.97    -1.44   6.03 <
  -2   3  13     2.84     1.76   6.16 <
  -7   0  14    10.74    16.20   5.71 <
  -6   0  14     2.35     4.90   2.15 <
  -5   0  14    14.52    23.53   9.08 <
  -4   0  14     7.24     6.88   3.70 <
  -3   0  14     0.33     2.63   3.46 <
  -2   0  14     2.37    -3.28   6.75 <
  -1   0  14     5.42     7.15   3.43 <
   0   0  14     7.56    23.94   4.36 o
   1   0  14     4.04     5.36   2.93 <
   2   0  14     1.65    -3.62   3.68 <
  -7   1  14     7.09     5.20   5.39 <
  -6   1  14    44.13    51.70   4.19 o
  -5   1  14    18.42    17.21   8.92 <
  -4   1  14     5.21     2.79   5.04 <
  -3   1  14     0.56    -1.97   5.74 <
  -2   1  14     1.84     5.51   4.64 <
  -1   1  14     4.47     8.09   4.63 <
   0   1  14     3.31     3.67   3.23 <
   1   1  14     0.22     3.44   2.15 <
   2   1  14     9.30     8.01   4.21 <
  -6   2  14     3.94     2.25   5.16 <
  -5   2  14     7.81    13.41   7.31 <
  -4   2  14     1.39     0.97   6.45 <
  -3   2  14     3.64     1.09   7.16 <
  -2   2  14     0.73     5.36   7.52 <
  -1   2  14    30.15    25.79   8.77 <
   0   2  14     9.42     3.04   3.78 <
   1   2  14    34.99    31.81   5.51 o
  -5   0  15    25.08    30.74   4.07 o
  -4   0  15    26.27    25.19   3.91 o
  -3   0  15     1.57     1.33   2.78 <
  -2   0  15    23.81    36.62   4.62 o
  -1   0  15     6.22    10.16   3.08 o
   0   0  15    20.45    25.05   3.97 o
  -5   1  15     2.57     2.82   1.97 <
  -4   1  15     0.03     1.58   1.57 <
  -3   1  15     8.91    13.75   6.55 <
  -2   1  15     7.38    11.25   3.47 o
  -1   1  15     0.17     1.13   1.55 <
   0   1  15    11.98     6.39   3.79 <
